# Supplementary material for: Total Soil CO2 Efflux from Drained Terric Histosols
Source: Plants (Basel). 2024 Jan 4;13(1):139. doi: 10.3390/plants13010139 (PMC10780588; doi:10.3390/plants13010139)
Supplement: Supplementary file 1 [file plants-13-00139-s001.zip]

Archive with 1 entries (1 files):
- plants-2801491-supplementary.pdf
